# Supplementary material for: Physiological, perceptual, and technical responses to continuous and intermittent small-sided games in lacrosse players
Source: PLoS One. 2018 Oct 3;13(10):e0203832. doi: 10.1371/journal.pone.0203832 (PMC6169881; doi:10.1371/journal.pone.0203832)
Supplement: S1 File — (XLSX) [file pone.0203832.s001.xlsx]

## Sheet: Publication
ID	Regime	DOB	Start_Date	Age	Height	Weight	BMI	YoYo_Start_27_01	YoYo_Start_m	YoYo_End_24_02	YoYo_End_m	YoYo_Diff_m	HRmax_Start	HRmax_End	RPE1_28_01	RPE2_01_02	RPE3_03_02	RPE4_05_02	RPE5_10_02	RPE6_11_02	RPE7_15_02	RPE8_17_02	RPE9_18_02	RPE10_22_02	RPE_Mean	PACES_abs	PACES_rel	HRrel_Int_28_01	HRrel_Break_28_01	HRrel_Total_28_01	HRzone1_28_01_total	HRzone1_28_01_active	HRzone2_28_01_total	HRzone2_28_01_active	HRzone3_28_01_total	HRzone3_28_01_active	HRzone4_28_01_total	HRzone4_28_01_active	HRrel_Int_01_02	HRrel_Break_01_02	HRrel_Total_01_02	HRzone1_01_02_total	HRzone1_01_02_active	HRzone2_01_02_total	HRzone2_01_02_active	HRzone3_01_02_total	HRzone3_01_02_active	HRzone4_01_02_total	HRzone4_01_02_active
1	SSGi	1981-06-14	2017-01-27	35.5833	184	83.5	24.6633	18.7	2000	19.4	2200	200	168	163	18	17	16	17	19	16	15	16	n.a.	n.a.	16.75	110	6.11	91.07	80.98	87.64	225	75	293	70	191	90	796	727	92.53	83.02	89.1	103	33	354	100	146	50	903	779
2	SSGc	1990-11-09	2017-01-27	26.1667	181.5	89.3	27.108	18.4	1880	20.3	2480	600	174	166	n.a.	18	18	n.a.	14	16	17	18	15	15	16.38	66	3.67	n.a.	n.a.	n.a.	n.a.	n.a.	n.a.	n.a.	n.a.	n.a.	n.a.	n.a.	n.a.	n.a.	94.23	14	n.a.	7	n.a.	11	n.a.	1471	n.a.
3	SSGi	1995-05-02	2017-01-27	21.6667	171.5	68	23.1196	18.5	1920	20.3	2480	560	200	211	18	17	17	18	19	17	17	16	n.a.	n.a.	17.38	72	4	87.58	75.45	76.65	missing	missing	missing	missing	missing	missing	missing	missing	85.97	77.95	83.23	missing	missing	missing	missing	missing	missing	missing	missing
4	SSGc	1991-05-28	2017-01-27	25.5833	177	77.2	24.6417	16.1	1120	19.2	2120	1000	190	179	n.a.	18	18	n.a.	18	17	16	16	19	17	17.38	103	5.72	n.a.	n.a.	n.a.	n.a.	n.a.	n.a.	n.a.	n.a.	n.a.	n.a.	n.a.	n.a.	n.a.	94.32	8	n.a.	19	n.a.	16	n.a.	1459	n.a.
5	SSGi	1993-02-19	2017-01-27	23.9167	185	94	27.4653	15.6	1000	17.8	1720	720	178	177	18	17	17	17	missing	missing	15	18	n.a.	n.a.	17	89	4.94	94.52	81.14	89.94	91	31	431	66	88	41	894	823	94.32	84.81	90.88	3	3	479	96	142	68	882	795
6	SSGc	1988-01-27	2017-01-27	29	178	83.5	26.354	14.8	760	18.3	1840	1080	195	183	n.a.	18	19	n.a.	19	16	16	15	16	15	16.75	96	5.33	n.a.	n.a.	n.a.	n.a.	n.a.	n.a.	n.a.	n.a.	n.a.	n.a.	n.a.	n.a.	n.a.	95.5	6	n.a.	10	n.a.	6	n.a.	1480	n.a.
7	SSGc	1987-03-27	2017-01-27	29.8333	179.5	74	22.9669	16.8	1400	injured	injured	injured	194	injured	n.a.	18	18	n.a.	18	19	17	18	18	18	18	76	4.22	n.a.	n.a.	n.a.	n.a.	n.a.	n.a.	n.a.	n.a.	n.a.	n.a.	n.a.	n.a.	n.a.	92.81	9	n.a.	12	n.a.	86	n.a.	1395	n.a.
8	SSGi	2000-05-22	2017-01-27	16.6667	186.5	86.1	24.754	19.3	2160	21.8	3000	840	201	193	14	14	missing	14	14	15	missing	15	n.a.	n.a.	14.33	111	6.17	89.26	78.51	85.57	276	62	335	116	185	143	706	639	90.72	82.32	87.69	82	29	353	67	273	153	798	714
9	SSGc	1988-02-11	2017-01-27	28.9167	183	77.8	23.2315	16.5	1280	19.8	2360	1080	188	179	n.a.	missing	17	n.a.	19	16	missing	19	14	15	16.67	96	5.33	n.a.	n.a.	n.a.	n.a.	n.a.	n.a.	n.a.	n.a.	n.a.	n.a.	n.a.	n.a.	n.a.	missing	missing	n.a.	missing	n.a.	missing	n.a.	missing	n.a.
10	SSGi	1985-06-20	2017-01-27	31.5833	165	72.9	26.7769	18.2	1800	19.4	2200	400	196	193	18	18	17	17	16	17	17	17	n.a.	n.a.	17.13	109	6.06	88.53	74.67	83.74	431	91	230	96	233	200	610	575	89.48	73.77	83.8	430	50	202	115	273	238	601	559
11	SSGi	1997-05-15	2017-01-27	19.6667	175.4	82.4	26.7835	18.4	1880	21.3	2800	920	197	191	missing	missing	missing	18	16	19	18	18	n.a.	n.a.	17.8	85	4.72	missing	missing	missing	missing	missing	missing	missing	missing	missing	missing	missing	missing	missing	missing	missing	missing	missing	missing	missing	missing	missing	missing
13	SSGc	1996-07-27	2017-01-27	20.5	176	72.4	23.3729	19.7	2320	21.2	2760	440	202	198	n.a.	18	18	n.a.	missing	20	19	18	19	18	18.57	106	5.89	n.a.	n.a.	n.a.	n.a.	n.a.	n.a.	n.a.	n.a.	n.a.	n.a.	n.a.	n.a.	n.a.	94.12	10	n.a.	23	n.a.	52	n.a.	1417	n.a.
[truncated: 100 more columns]
